# Supplementary material for: Identification of Fungal Metabolite Gliotoxin as a Potent Inhibitor Against Bacterial O-Acetylserine Sulfhydrylase CysK and CysM
Source: Int J Mol Sci. 2025 Jan 27;26(3):1106. doi: 10.3390/ijms26031106 (PMC11818871; doi:10.3390/ijms26031106)
Supplement: Supplementary file 1 [file ijms-26-01106-s001.zip]

Archive with 1 entries (1 files):
- ijms-3365087-supplementary.pdf
